# Supplementary material for: Structural Studies on Diverse Betacyanin Classes in Matured Pigment-Rich Fruits of Basella alba L. and Basella alba L. var. ‘Rubra’ (Malabar Spinach)
Source: Int J Mol Sci. 2022 Sep 24;23(19):11243. doi: 10.3390/ijms231911243 (PMC9570114; doi:10.3390/ijms231911243)
Supplement: Supplementary file 1 [file ijms-23-11243-s001.zip]

Archive with 1 entries (1 files):
- ijms-1900414-supplementary.pdf
